# Supplementary material for: Identification of Antidiabetic Compounds from the Aqueous Extract of Sclerocarya birrea Leaves
Source: Molecules. 2022 Nov 21;27(22):8095. doi: 10.3390/molecules27228095 (PMC9696724; doi:10.3390/molecules27228095)
Supplement: Supplementary file 1 [file molecules-27-08095-s001.zip]

Archive with 1 entries (1 files):
- molecules-1996023-supplementary.pdf
